# Supplementary material for: Epac2 Deficiency Compromises Adaptation to Dietary Acidification by Decreasing H+ Transport in the Renal Nephron
Source: Function (Oxf). 2025 Oct 14;6(6):zqaf048. doi: 10.1093/function/zqaf048 (PMC12586993; doi:10.1093/function/zqaf048)
Supplement: zqaf048_Supplemental_Files [file zqaf048_supplemental_files.zip]

Archive with 2 entries (2 files):
- Coverletter to Function.docx
- Supplementary+ Uncropped Figures Revision Final.pdf
